# Supplementary material for: Lactylation-Related Gene Signature Effectively Predicts Prognosis and Treatment Responsiveness in Hepatocellular Carcinoma
Source: Pharmaceuticals (Basel). 2023 Apr 25;16(5):644. doi: 10.3390/ph16050644 (PMC10221268; doi:10.3390/ph16050644)
Supplement: Supplementary file 1 [file pharmaceuticals-16-00644-s001.zip]

Archive with 4 entries (4 files):
- Supplementary Figures.pdf
- Table S1 List of 332 lactylation-related genes.xlsx
- Table S2 Prevalence of hepatitis viral infection in the TCGA cohort.pdf
- Table S3 TCGA hepatitis viral infection prevalence.xlsx
