# Supplementary material for: Lactylation-Related Gene Signature Effectively Predicts Prognosis and Treatment Responsiveness in Hepatocellular Carcinoma
Source: Pharmaceuticals (Basel). 2023 Apr 25;16(5):644. doi: 10.3390/ph16050644 (PMC10221268; doi:10.3390/ph16050644)
Supplement: Supplementary file 1 [file pharmaceuticals-16-00644-s001.zip › Table S3 TCGA hepatitis viral infection prevalence.xlsx]

## Sheet: Sheet1
ID	Hepatitis Viral Test					Hepatitis History		Infection
TCGA-2Y-A9GX	Hepatitis B Surface Antigen	HBV Surface Antibody	HBV Core Antibody					Hepatitis B
TCGA-5C-AAPD	HBV Surface Antibody							Hepatitis B
TCGA-BC-A10W	Hepatitis B Surface Antigen					Hepatitis B		Hepatitis B
TCGA-BD-A2L6	Hepatitis B Surface Antigen	HBV Surface Antibody	HBV Core Antibody					Hepatitis B
TCGA-BD-A3ER	Hepatitis B Surface Antigen	HBV Surface Antibody	HBV Core Antibody					Hepatitis B
TCGA-DD-A113	Hepatitis B Surface Antigen	HBV Surface Antibody	HBV Core Antibody					Hepatitis B
TCGA-DD-A115	Hepatitis B Surface Antigen	HBV Surface Antibody	HBV Core Antibody					Hepatitis B
TCGA-DD-A116	Hepatitis B Surface Antigen	HBV Surface Antibody	HBV Core Antibody			Hepatitis B		Hepatitis B
TCGA-DD-A118	Hepatitis B Surface Antigen	HBV Surface Antibody	HBV Core Antibody					Hepatitis B
TCGA-DD-A119	Hepatitis B Surface Antigen	HBV Surface Antibody	HBV Core Antibody			Hepatitis B		Hepatitis B
TCGA-DD-A11A	Hepatitis B Surface Antigen	HBV Core Antibody						Hepatitis B
TCGA-DD-A11B	Hepatitis B Surface Antigen	HBV Surface Antibody	HBV Core Antibody					Hepatitis B
TCGA-DD-A11C	Hepatitis B Surface Antigen	HBV Surface Antibody	HBV Core Antibody					Hepatitis B
TCGA-DD-A1EA	Hepatitis B Surface Antigen	HBV Surface Antibody	HBV Core Antibody	HBV DNA		Hepatitis B		Hepatitis B
TCGA-DD-A1EB	Hepatitis B Surface Antigen	HBV Surface Antibody	HBV Core Antibody					Hepatitis B
TCGA-DD-A1ED	Hepatitis B Surface Antigen	HBV Surface Antibody	HBV Core Antibody					Hepatitis B
TCGA-DD-A1EF	Hepatitis B Surface Antigen	HBV Surface Antibody	HBV Core Antibody					Hepatitis B
TCGA-DD-A1EG	Hepatitis B Surface Antigen							Hepatitis B
TCGA-DD-A1EH	Hepatitis B Surface Antigen	HBV Surface Antibody	HBV Core Antibody	HBV DNA		Hepatitis B		Hepatitis B
TCGA-DD-A1EI	Hepatitis B Surface Antigen	HBV DNA				Hepatitis B		Hepatitis B
TCGA-DD-A1EJ	Hepatitis B Surface Antigen	HBV Surface Antibody	HBV Core Antibody					Hepatitis B
TCGA-DD-A1EK	Hepatitis B Surface Antigen	HBV Surface Antibody	HBV Core Antibody					Hepatitis B
TCGA-DD-A1EL	Hepatitis B Surface Antigen	HBV Surface Antibody	HBV Core Antibody	HBV DNA		Hepatitis B		Hepatitis B
TCGA-DD-A3A6	Hepatitis B Surface Antigen	HBV Surface Antibody	HBV Core Antibody					Hepatitis B
TCGA-DD-A3A7	Hepatitis B Surface Antigen	HBV Surface Antibody	HBV Core Antibody					Hepatitis B
TCGA-DD-A3A8	Hepatitis B Surface Antigen	HBV Surface Antibody	HBV Core Antibody					Hepatitis B
TCGA-DD-A4NA	Hepatitis B Surface Antigen	HBV Surface Antibody						Hepatitis B
TCGA-DD-A4NG	Hepatitis B Surface Antigen	HBV Surface Antibody	HBV Core Antibody					Hepatitis B
TCGA-DD-A4NH	Hepatitis B Surface Antigen							Hepatitis B
TCGA-DD-A4NI	Hepatitis B Surface Antigen	HBV Surface Antibody	HBV Core Antibody					Hepatitis B
TCGA-DD-A4NJ	Hepatitis B Surface Antigen	HBV Surface Antibody	HBV Core Antibody					Hepatitis B
TCGA-DD-A4NK	Hepatitis B Surface Antigen							Hepatitis B
TCGA-DD-A4NL	Hepatitis B Surface Antigen	HBV Surface Antibody	HBV Core Antibody					Hepatitis B
TCGA-DD-A4NP	Hepatitis B Surface Antigen	HBV Surface Antibody	HBV Surface Antibody			Hepatitis B		Hepatitis B
TCGA-DD-A4NR	Hepatitis B Surface Antigen	HBV Surface Antibody	HBV Core Antibody					Hepatitis B
TCGA-DD-A4NS	Hepatitis B Surface Antigen	HBV Surface Antibody	HBV Core Antibody					Hepatitis B
TCGA-DD-A4NV	Hepatitis B Surface Antigen	HBV Surface Antibody	HBV Core Antibody					Hepatitis B
TCGA-DD-A73A	Hepatitis B Surface Antigen	HBV Surface Antibody	HBV Core Antibody					Hepatitis B
TCGA-DD-A73B	Hepatitis B Surface Antigen							Hepatitis B
TCGA-DD-A73C	Hepatitis B Surface Antigen	HBV Surface Antibody	HBV Core Antibody					Hepatitis B
TCGA-DD-A73E	Hepatitis B Surface Antigen	HBV Surface Antibody						Hepatitis B
TCGA-DD-A73G	Hepatitis B Surface Antigen	HBV Surface Antibody	HBV Core Antibody					Hepatitis B
TCGA-DD-AA3A	Hepatitis B Surface Antigen	HBV Surface Antibody	HBV Core Antibody					Hepatitis B
TCGA-DD-AAC8						Hepatitis B		Hepatitis B
TCGA-DD-AAC9						Hepatitis B		Hepatitis B
TCGA-DD-AACA						Hepatitis B		Hepatitis B
TCGA-DD-AACB						Hepatitis B		Hepatitis B
TCGA-DD-AACC						Hepatitis B		Hepatitis B
TCGA-DD-AACD						Hepatitis B		Hepatitis B
TCGA-DD-AACE						Hepatitis B		Hepatitis B
TCGA-DD-AACG						Hepatitis B		Hepatitis B
TCGA-DD-AACH						Hepatitis B		Hepatitis B
TCGA-DD-AACK						Hepatitis B		Hepatitis B
TCGA-DD-AACN						Hepatitis B		Hepatitis B
TCGA-DD-AACO						Hepatitis B		Hepatitis B
TCGA-DD-AACQ						Hepatitis B		Hepatitis B
TCGA-DD-AACS						Hepatitis B		Hepatitis B
TCGA-DD-AACT						Hepatitis B		Hepatitis B
TCGA-DD-AACU						Hepatitis B		Hepatitis B
TCGA-DD-AACW						Hepatitis B		Hepatitis B
TCGA-DD-AACX						Hepatitis B		Hepatitis B
TCGA-DD-AACY						Hepatitis B		Hepatitis B
TCGA-DD-AAD0						Hepatitis B		Hepatitis B
TCGA-DD-AAD2						Hepatitis B		Hepatitis B
TCGA-DD-AAD3						Hepatitis B		Hepatitis B
TCGA-DD-AAD5						Hepatitis B		Hepatitis B
TCGA-DD-AAD6						Hepatitis B		Hepatitis B
TCGA-DD-AADA						Hepatitis B		Hepatitis B
TCGA-DD-AADB						Hepatitis B		Hepatitis B
TCGA-DD-AADC						Hepatitis B		Hepatitis B
TCGA-DD-AADD						Hepatitis B		Hepatitis B
TCGA-DD-AADF						Hepatitis B		Hepatitis B
TCGA-DD-AADG						Hepatitis B		Hepatitis B
TCGA-DD-AADI						Hepatitis B		Hepatitis B
TCGA-DD-AADK						Hepatitis B		Hepatitis B
TCGA-DD-AADL						Hepatitis B		Hepatitis B
TCGA-DD-AADM						Hepatitis B		Hepatitis B
TCGA-DD-AADN						Hepatitis B		Hepatitis B
TCGA-DD-AADO						Hepatitis B		Hepatitis B
TCGA-DD-AADP						Hepatitis B		Hepatitis B
TCGA-DD-AADQ						Hepatitis B		Hepatitis B
TCGA-DD-AADR						Hepatitis B		Hepatitis B
TCGA-DD-AADV						Hepatitis B		Hepatitis B
TCGA-DD-AADW						Hepatitis B		Hepatitis B
TCGA-DD-AADY						Hepatitis B		Hepatitis B
TCGA-DD-AAE0						Hepatitis B		Hepatitis B
TCGA-DD-AAE1						Hepatitis B		Hepatitis B
TCGA-DD-AAE2						Hepatitis B		Hepatitis B
TCGA-DD-AAE3						Hepatitis B		Hepatitis B
TCGA-DD-AAE4						Hepatitis B		Hepatitis B
TCGA-DD-AAE7						Hepatitis B		Hepatitis B
TCGA-DD-AAE9						Hepatitis B		Hepatitis B
TCGA-DD-AAEA						Hepatitis B		Hepatitis B
TCGA-DD-AAEB						Hepatitis B		Hepatitis B
TCGA-DD-AAED						Hepatitis B		Hepatitis B
TCGA-DD-AAEE						Hepatitis B		Hepatitis B
TCGA-DD-AAEI						Hepatitis B		Hepatitis B
TCGA-DD-AAEK						Hepatitis B		Hepatitis B
TCGA-DD-AAVP						Hepatitis B		Hepatitis B
TCGA-DD-AAVQ						Hepatitis B		Hepatitis B
TCGA-DD-AAVR						Hepatitis B		Hepatitis B
TCGA-DD-AAVS						Hepatitis B		Hepatitis B
TCGA-DD-AAVU						Hepatitis B		Hepatitis B
TCGA-DD-AAVV						Hepatitis B		Hepatitis B
TCGA-DD-AAVW						Hepatitis B		Hepatitis B
TCGA-DD-AAVX						Hepatitis B		Hepatitis B
TCGA-DD-AAVZ						Hepatitis B		Hepatitis B
TCGA-DD-AAW0						Hepatitis B		Hepatitis B
TCGA-ED-A459	Hepatitis B Surface Antigen							Hepatitis B
TCGA-ED-A4XI	Hepatitis B Surface Antigen							Hepatitis B
TCGA-ED-A5KG	Hepatitis B Surface Antigen							Hepatitis B
TCGA-ED-A66Y	Hepatitis B Surface Antigen							Hepatitis B
TCGA-ED-A7PX	Hepatitis B Surface Antigen							Hepatitis B
TCGA-ED-A7PY	Hepatitis B Surface Antigen							Hepatitis B
TCGA-ED-A7PZ						Hepatitis B Surface Antigen		Hepatitis B
TCGA-ED-A7XP	Hepatitis B Surface Antigen							Hepatitis B
TCGA-ED-A97K	Hepatitis B Surface Antigen							Hepatitis B
TCGA-G3-A25U						Hepatitis B		Hepatitis B
TCGA-G3-A25X						Hepatitis B		Hepatitis B
TCGA-G3-A25Y						Hepatitis B		Hepatitis B
TCGA-G3-A25Z						Hepatitis B		Hepatitis B
TCGA-G3-A3CH						Hepatitis B		Hepatitis B
TCGA-G3-A3CK						Hepatitis B		Hepatitis B
TCGA-G3-AAUZ	Hepatitis C Antibody	Hepatitis B Surface Antigen	HBV Surface Antibody	HBV DNA		Hepatitis B		Hepatitis B
TCGA-G3-AAV0	Hepatitis C Antibody	Hepatitis B Surface Antigen	HBV Surface Antibody			Hepatitis B		Hepatitis B
TCGA-G3-AAV1	Hepatitis C Antibody	Hepatitis B Surface Antigen	HBV Surface Antibody	HBV DNA		Hepatitis B		Hepatitis B
TCGA-G3-AAV4						Hepatitis B		Hepatitis B
TCGA-G3-AAV6	Hepatitis B Surface Antigen							Hepatitis B
TCGA-G3-AAV7	Hepatitis B Surface Antigen	HBV Surface Antibody	HBV DNA			Hepatitis B		Hepatitis B
TCGA-QA-A7B7						Hepatitis B		Hepatitis B
TCGA-RC-A7S9						Hepatitis B		Hepatitis B
TCGA-RC-A7SB						Hepatitis B		Hepatitis B
TCGA-RC-A7SH						Hepatitis B		Hepatitis B
TCGA-UB-A7MC	Hepatitis C Antibody	Hepatitis B Surface Antigen	HBV DNA			Hepatitis B		Hepatitis B
TCGA-UB-A7ME	Hepatitis B Surface Antigen	HBV Core Antibody	HBV DNA			Hepatitis B		Hepatitis B
TCGA-XR-A8TC						Hepatitis B		Hepatitis B
TCGA-XR-A8TF						Hepatitis B		Hepatitis B
TCGA-ZP-A9CZ	Hepatitis B Surface Antigen					Hepatitis B		Hepatitis B
TCGA-ED-A66X	Hepatitis B Surface Antigen							Hepatitis B
TCGA-2Y-A9GS	HCV Genotype	Hepatitis B Surface Antigen	HBV Core Antibody					Hepatitis B, Hepatitis C
TCGA-2Y-A9GT	Hepatitis C Virus RNA	Hepatitis B Surface Antigen	HBV Core Antibody	HBV DNA		Hepatitis B	Hepatitis C	Hepatitis B, Hepatitis C
TCGA-2Y-A9GU	Hepatitis C Antibody	Hepatitis B Surface Antigen	HBV Core Antibody					Hepatitis B, Hepatitis C
TCGA-2Y-A9GV	Hepatitis C Antibody	Hepatitis B Surface Antigen	HBV Core Antibody					Hepatitis B, Hepatitis C
TCGA-2Y-A9GZ	Hepatitis C Antibody	HBV Core Antibody						Hepatitis B, Hepatitis C
TCGA-2Y-A9H0						Hepatitis B	Hepatitis C	Hepatitis B, Hepatitis C
TCGA-2Y-A9H2	Hepatitis C Antibody	Hepatitis B Surface Antigen	HBV Core Antibody					Hepatitis B, Hepatitis C
TCGA-2Y-A9H3	Hepatitis C Antibody	Hepatitis B Surface Antigen	HBV Surface Antibody	HBV Core Antibody				Hepatitis B, Hepatitis C
TCGA-2Y-A9H4	Hepatitis C Antibody	Hepatitis B Surface Antigen	HBV Surface Antibody	HBV Core Antibody				Hepatitis B, Hepatitis C
TCGA-2Y-A9H7	Hepatitis C Antibody	Hepatitis B Surface Antigen	HBV Surface Antibody	HBV Core Antibody				Hepatitis B, Hepatitis C
TCGA-2Y-A9H8	Hepatitis C Virus RNA	HBV Surface Antibody	HBV DNA					Hepatitis B, Hepatitis C
TCGA-4R-AA8I	Hepatitis C Antibody	Hepatitis B Surface Antigen						Hepatitis B, Hepatitis C
TCGA-5R-AA1C	Hepatitis C Antibody	Hepatitis B Surface Antigen						Hepatitis B, Hepatitis C
TCGA-5R-AA1D	Hepatitis C Antibody	Hepatitis B Surface Antigen						Hepatitis B, Hepatitis C
TCGA-5R-AAAM	Hepatitis C Antibody	Hepatitis B Surface Antigen						Hepatitis B, Hepatitis C
TCGA-CC-5258	Hepatitis C Antibod	HBV Surface Antibody						Hepatitis B, Hepatitis C
TCGA-CC-5259	Hepatitis C Antibody	Hepatitis B Surface Antigen						Hepatitis B, Hepatitis C
TCGA-CC-5260	Hepatitis C Antibody	Hepatitis B Surface Antigen						Hepatitis B, Hepatitis C
TCGA-CC-5261	Hepatitis C Antibody	Hepatitis B Surface Antigen						Hepatitis B, Hepatitis C
TCGA-CC-5262	Hepatitis C Antibody	Hepatitis B Surface Antigen						Hepatitis B, Hepatitis C
TCGA-CC-5263	Hepatitis C Antibody	Hepatitis B Surface Antigen						Hepatitis B, Hepatitis C
TCGA-CC-5264	Hepatitis C Antibody	Hepatitis B Surface Antigen						Hepatitis B, Hepatitis C
TCGA-CC-A123	Hepatitis C Antibody	Hepatitis B Surface Antigen						Hepatitis B, Hepatitis C
TCGA-CC-A1HT	Hepatitis C Antibody	Hepatitis B Surface Antigen						Hepatitis B, Hepatitis C
TCGA-CC-A3M9	Hepatitis C Antibody	Hepatitis B Surface Antigen						Hepatitis B, Hepatitis C
TCGA-CC-A3MA	Hepatitis C Antibody	Hepatitis B Surface Antigen						Hepatitis B, Hepatitis C
TCGA-CC-A3MB	Hepatitis C Antibody	Hepatitis B Surface Antigen						Hepatitis B, Hepatitis C
TCGA-CC-A3MC	Hepatitis C Antibody	Hepatitis B Surface Antigen						Hepatitis B, Hepatitis C
TCGA-CC-A5UC	Hepatitis C Antibody	Hepatitis B Surface Antigen						Hepatitis B, Hepatitis C
TCGA-CC-A5UD	Hepatitis C Antibody	Hepatitis B Surface Antigen						Hepatitis B, Hepatitis C
TCGA-CC-A5UE	Hepatitis C Antibody	Hepatitis B Surface Antigen						Hepatitis B, Hepatitis C
TCGA-CC-A7IE	Hepatitis C Antibody	Hepatitis B Surface Antigen						Hepatitis B, Hepatitis C
TCGA-CC-A7IF	Hepatitis C Antibody	Hepatitis B Surface Antigen						Hepatitis B, Hepatitis C
TCGA-CC-A7IG	Hepatitis C Antibody	Hepatitis B Surface Antigen						Hepatitis B, Hepatitis C
TCGA-CC-A7IH	Hepatitis C Antibody	Hepatitis B Surface Antigen						Hepatitis B, Hepatitis C
TCGA-CC-A7II	Hepatitis C Antibody	Hepatitis B Surface Antigen						Hepatitis B, Hepatitis C
TCGA-CC-A7IJ	Hepatitis C Antibody	Hepatitis B Surface Antigen						Hepatitis B, Hepatitis C
TCGA-CC-A7IK	Hepatitis C Antibody	Hepatitis B Surface Antigen						Hepatitis B, Hepatitis C
TCGA-CC-A7IL	Hepatitis C Antibody	Hepatitis B Surface Antigen						Hepatitis B, Hepatitis C
TCGA-CC-A8HS	Hepatitis C Antibody	Hepatitis B Surface Antigen						Hepatitis B, Hepatitis C
TCGA-CC-A8HT	Hepatitis C Antibody	Hepatitis B Surface Antigen						Hepatitis B, Hepatitis C
TCGA-CC-A8HU	Hepatitis C Antibody	Hepatitis B Surface Antigen						Hepatitis B, Hepatitis C
TCGA-CC-A8HV	Hepatitis C Antibody	Hepatitis B Surface Antigen						Hepatitis B, Hepatitis C
TCGA-CC-A9FS	Hepatitis C Antibody	Hepatitis B Surface Antigen						Hepatitis B, Hepatitis C
TCGA-CC-A9FW	Hepatitis C Antibody	Hepatitis B Surface Antigen						Hepatitis B, Hepatitis C
TCGA-DD-A114	Hepatitis C Virus RNA	HCV Genotype	Hepatitis B Surface Antigen	HBV Surface Antibody	HBV Core Antibody	Hepatitis C		Hepatitis B, Hepatitis C
TCGA-DD-A1EE	Hepatitis C Virus RNA	HCV Genotype	Hepatitis B Surface Antigen	HBV Surface Antibody	HBV Core Antibody	Hepatitis C		Hepatitis B, Hepatitis C
TCGA-DD-A39X	Hepatitis B Surface Antigen	HBV Surface Antibody						Hepatitis B, Hepatitis C
TCGA-DD-A39Y	Hepatitis B Surface Antigen	HBV Surface Antibody	HBV Core Antibody					Hepatitis B, Hepatitis C
TCGA-DD-A4NE	Hepatitis C Virus RNA	Hepatitis B Surface Antigen	HBV Core Antibody					Hepatitis B, Hepatitis C
TCGA-DD-A4NF	Hepatitis C Virus RNA	HCV Genotype	Hepatitis B Surface Antigen	HBV Surface Antibody	HBV Core Antibody	Hepatitis C		Hepatitis B, Hepatitis C
TCGA-DD-A4NO	Hepatitis C Virus RNA	Hepatitis B Surface Antigen	HBV Surface Antibody	HBV Core Antibody		Hepatitis C		Hepatitis B, Hepatitis C
TCGA-DD-A4NQ	Hepatitis C Virus RNA	Hepatitis B Surface Antigen	HBV Surface Antibody	HBV Core Antibody				Hepatitis B, Hepatitis C
TCGA-DD-A73D	Hepatitis C Virus RNA	Hepatitis B Surface Antigen				Hepatitis C		Hepatitis B, Hepatitis C
TCGA-DD-AAD1						Hepatitis B	Hepatitis C	Hepatitis B, Hepatitis C
TCGA-DD-AAD8						Hepatitis B	Hepatitis C	Hepatitis B, Hepatitis C
TCGA-ED-A627	Hepatitis C Antibody	Hepatitis B Surface Antigen						Hepatitis B, Hepatitis C
TCGA-ED-A7XO	Hepatitis C Antibody	Hepatitis B Surface Antigen						Hepatitis B, Hepatitis C
TCGA-ED-A82E	Hepatitis C Antibody	Hepatitis B Surface Antigen						Hepatitis B, Hepatitis C
TCGA-ED-A8O5	Hepatitis C Antibody	Hepatitis B Surface Antigen						Hepatitis B, Hepatitis C
TCGA-ED-A8O6	Hepatitis C Antibody	Hepatitis B Surface Antigen						Hepatitis B, Hepatitis C
TCGA-FV-A3I1	Hepatitis C Antibody	Hepatitis B Surface Antigen	HBV Surface Antibody					Hepatitis B, Hepatitis C
TCGA-FV-A3R2	Hepatitis C Antibody	Hepatitis B Surface Antigen	HBV Surface Antibody					Hepatitis B, Hepatitis C
TCGA-G3-A6UC	Hepatitis C Antibody	Hepatitis B Surface Antigen	HBV Surface Antibody					Hepatitis B, Hepatitis C
TCGA-G3-A7M5	Hepatitis C Antibody	Hepatitis B Surface Antigen	HBV Surface Antibody					Hepatitis B, Hepatitis C
TCGA-G3-A7M7	Hepatitis C Antibody	Hepatitis B Surface Antigen						Hepatitis B, Hepatitis C
TCGA-G3-A7M8	Hepatitis C Antibody	Hepatitis B Surface Antigen	HBV Surface Antibody					Hepatitis B, Hepatitis C
TCGA-G3-A7M9	Hepatitis C Antibody	Hepatitis B Surface Antigen	HBV Surface Antibody					Hepatitis B, Hepatitis C
TCGA-G3-AAV5	Hepatitis C Antibody	Hepatitis B Surface Antige	HBV Surface Antibody	HBV Core Antibody				Hepatitis B, Hepatitis C
TCGA-HP-A5MZ	Hepatitis C Antibody	Hepatitis B Surface Antigen	HBV Surface Antibody					Hepatitis B, Hepatitis C
TCGA-K7-A6G5	HCV Genotype					Hepatitis B	Hepatitis C	Hepatitis B, Hepatitis C
TCGA-MR-A520	Hepatitis C Antibody	Hepatitis B Surface Antigen	HBV Core Antibody					Hepatitis B, Hepatitis C
TCGA-MR-A8JO	Hepatitis C Antibody	Hepatitis B Surface Antigen	HBV Core Antibody					Hepatitis B, Hepatitis C
TCGA-O8-A75V						Hepatitis B	Hepatitis C	Hepatitis B, Hepatitis C
TCGA-UB-A7MA	Hepatitis C Antibody	Hepatitis B Surface Antigen	HBV Core Antibody					Hepatitis B, Hepatitis C
TCGA-UB-A7MB	Hepatitis C Antibody	Hepatitis B Surface Antigen	HBV Core Antibody					Hepatitis B, Hepatitis C
TCGA-UB-A7MF	Hepatitis C Antibody	Hepatitis B Surface Antigen	HBV Core Antibody	HBV DNA		Hepatitis B	Hepatitis C	Hepatitis B, Hepatitis C
TCGA-UB-AA0U	Hepatitis C Antibody	Hepatitis B Surface Antigen	HBV Core Antibody					Hepatitis B, Hepatitis C
TCGA-UB-AA0V	Hepatitis C Antibody	Hepatitis B Surface Antigen	HBV Core Antibody					Hepatitis B, Hepatitis C
TCGA-WJ-A86L	Hepatitis C Antibody	Hepatitis B Surface Antigen	HBV Surface Antibody					Hepatitis B, Hepatitis C
TCGA-ZS-A9CD	Hepatitis C Antibody	Hepatitis B Surface Antigen						Hepatitis B, Hepatitis C
TCGA-ZS-A9CE	Hepatitis C Antibody	Hepatitis B Surface Antigen						Hepatitis B, Hepatitis C
TCGA-ZS-A9CF	Hepatitis C Antibody	Hepatitis B Surface Antigen						Hepatitis B, Hepatitis C
TCGA-ZS-A9CG	Hepatitis C Antibody	Hepatitis B Surface Antigen						Hepatitis B, Hepatitis C
TCGA-2Y-A9H1	Hepatitis C Antibody							Hepatitis C
TCGA-2Y-A9H5	Hepatitis C Antibody	Hepatitis C Virus RNA	HCV Genotype					Hepatitis C
TCGA-2Y-A9H9						Hepatitis C		Hepatitis C
TCGA-2Y-A9HA	Hepatitis C Antibody							Hepatitis C
TCGA-2Y-A9HB	Hepatitis C Virus RNA	HCV Genotype						Hepatitis C
TCGA-3K-AAZ8						Hepatitis C		Hepatitis C
TCGA-BW-A5NO						Hepatitis C		Hepatitis C
TCGA-DD-AACF						Hepatitis C		Hepatitis C
TCGA-DD-AACL						Hepatitis C		Hepatitis C
TCGA-DD-AADS						Hepatitis C		Hepatitis C
TCGA-EP-A12J						Hepatitis C		Hepatitis C
TCGA-EP-A2KB						Hepatitis C		Hepatitis C
TCGA-EP-A2KC						Hepatitis C		Hepatitis C
TCGA-ES-A2HT						Hepatitis C		Hepatitis C
TCGA-FV-A23B						Hepatitis C		Hepatitis C
TCGA-FV-A495						Hepatitis C		Hepatitis C
TCGA-FV-A4ZQ	Hepatitis C Virus RNA					Hepatitis C		Hepatitis C
TCGA-G3-A25T						Hepatitis C		Hepatitis C
TCGA-G3-A3CG						Hepatitis C		Hepatitis C
TCGA-G3-A3CJ						Hepatitis C		Hepatitis C
TCGA-G3-A5SI						Hepatitis C		Hepatitis C
TCGA-G3-A5SJ						Hepatitis C		Hepatitis C
TCGA-G3-A5SK						Hepatitis C		Hepatitis C
TCGA-G3-A5SM						Hepatitis C		Hepatitis C
TCGA-G3-A7M6						Hepatitis C		Hepatitis C
TCGA-G3-AAV2	Hepatitis C Antibody	Hepatitis C Virus RNA	Hepatitis B Surface Antigen	HBV Surface Antibody		Hepatitis C		Hepatitis C
TCGA-G3-AAV3						Hepatitis C		Hepatitis C
TCGA-GJ-A3OU	Hepatitis C Antibody							Hepatitis C
TCGA-K7-A5RF	Hepatitis C Virus RNA					Hepatitis C		Hepatitis C
TCGA-K7-A5RG	HCV Genotype					Hepatitis C		Hepatitis C
TCGA-K7-AAU7						Hepatitis C		Hepatitis C
TCGA-KR-A7K0	Hepatitis C Antibody					Hepatitis C		Hepatitis C
TCGA-KR-A7K2						Hepatitis C		Hepatitis C
TCGA-MI-A75C	HBV Surface Antibody					Hepatitis C		Hepatitis C
TCGA-MI-A75E	HCV Genotype					Hepatitis C		Hepatitis C
TCGA-MI-A75G	HCV Genotype					Hepatitis C		Hepatitis C
TCGA-MI-A75H	HCV Genotype					Hepatitis C		Hepatitis C
TCGA-MI-A75I						Hepatitis C		Hepatitis C
TCGA-RC-A7SF						Hepatitis C		Hepatitis C
TCGA-RC-A7SK						Hepatitis C		Hepatitis C
TCGA-RG-A7D4	Hepatitis C Antibody					Hepatitis C		Hepatitis C
TCGA-UB-A7MD	Hepatitis C Antibody	Hepatitis C Virus RNA	HCV Genotype	Hepatitis B Surface Antigen		Hepatitis C		Hepatitis C
TCGA-WX-AA44	Hepatitis C Antibody							Hepatitis C
TCGA-WX-AA46	Hepatitis C Antibod							Hepatitis C
TCGA-WX-AA47	Hepatitis C Antibody							Hepatitis C
TCGA-XR-A8TG						Hepatitis C		Hepatitis C
TCGA-YA-A8S7						Hepatitis C		Hepatitis C
TCGA-ZP-A9CV						Hepatitis C		Hepatitis C
TCGA-ZP-A9D2	Hepatitis C Virus RNA					Hepatitis C		Hepatitis C
TCGA-2Y-A9GW
TCGA-2Y-A9GY
TCGA-2Y-A9H6
TCGA-5C-A9VG
TCGA-5C-A9VH
TCGA-BC-4072
TCGA-BC-4073
TCGA-BC-A10Q
TCGA-BC-A10R
TCGA-BC-A10S
TCGA-BC-A10T
TCGA-BC-A10U
TCGA-BC-A10X
TCGA-BC-A10Y
TCGA-BC-A10Z
TCGA-BC-A110
TCGA-BC-A112
TCGA-BC-A216
TCGA-BC-A217
TCGA-BC-A3KF
TCGA-BC-A3KG
TCGA-BC-A5W4
TCGA-BC-A69H
TCGA-BC-A69I
TCGA-BC-A8YO						Chronic hepatitis, either viral or autoimmune
TCGA-BD-A3EP
TCGA-DD-A11D
TCGA-DD-A1EC
TCGA-DD-A39V
TCGA-DD-A39W
TCGA-DD-A39Z
TCGA-DD-A3A1
TCGA-DD-A3A2
TCGA-DD-A3A3
TCGA-DD-A3A4
TCGA-DD-A3A5
TCGA-DD-A3A9
TCGA-DD-A4NB
TCGA-DD-A4ND
TCGA-DD-A4NN
TCGA-DD-A73F
TCGA-DD-AACI
TCGA-DD-AACJ
TCGA-DD-AACP
TCGA-DD-AACV
TCGA-DD-AACZ
TCGA-DD-AADJ
TCGA-DD-AADU
TCGA-DD-AAE6
TCGA-DD-AAEG
TCGA-DD-AAEH
TCGA-DD-AAVY
TCGA-DD-AAW1
TCGA-DD-AAW2
TCGA-DD-AAW3
TCGA-EP-A26S
TCGA-EP-A2KA
TCGA-EP-A3JL
TCGA-EP-A3RK
TCGA-ES-A2HS
TCGA-FV-A2QQ
TCGA-FV-A2QR
TCGA-FV-A3I0
TCGA-FV-A3R3
TCGA-FV-A496
TCGA-FV-A4ZP
TCGA-G3-A25S
TCGA-G3-A25V
TCGA-G3-A3CI
TCGA-G3-A5SL
TCGA-GJ-A6C0
TCGA-GJ-A9DB
TCGA-HP-A5N0
TCGA-KR-A7K7
TCGA-KR-A7K8
TCGA-LG-A6GG
TCGA-LG-A9QC
TCGA-LG-A9QD
TCGA-NI-A4U2
TCGA-NI-A8LF
TCGA-PD-A5DF
TCGA-RC-A6M4
TCGA-RC-A6M5
TCGA-RC-A6M6
TCGA-T1-A6J8
TCGA-WQ-A9G7
TCGA-WQ-AB4B
TCGA-XR-A8TD
TCGA-XR-A8TE
TCGA-ZP-A9CY
TCGA-ZP-A9D0
TCGA-ZP-A9D1
TCGA-ZP-A9D4
